# Supplementary material for: Highly Sensitive Immunochromatographic Detection of Porcine Myoglobin as Biomarker for Meat Authentication Using Prussian Blue Nanozyme
Source: Foods. 2023 Nov 24;12(23):4252. doi: 10.3390/foods12234252 (PMC10706380; doi:10.3390/foods12234252)
Supplement: Supplementary file 1 [file foods-12-04252-s001.zip]

Archive with 1 entries (1 files):
- foods-2708829-supplementary.pdf
